# Supplementary material for: Quality of Life in Post-COVID-19 Patients after Hospitalization
Source: Healthcare (Basel). 2022 Aug 31;10(9):1666. doi: 10.3390/healthcare10091666 (PMC9498792; doi:10.3390/healthcare10091666)
Supplement: Supplementary file 1 [file healthcare-10-01666-s001.zip]

Archive with 1 entries (1 files):
- healthcare-1884132-supplementary.pdf
